# Supplementary material for: Rapid Tagging of Human Proteins with Fluorescent Reporters by Genome Engineering using Double-Stranded DNA Donors
Source: Curr Protoc Mol Biol. Author manuscript; Available in PMC 2020 Dec 1. (PMC6935516; doi:10.1002/cpmb.102)
Supplement: Table S1 [file NIHMS1059829-supplement-Table_S1.xlsx]

## Sheet: Table S1
Table S1: Detailed experimental conditions and results
Gene	Insert	Cell type	Cas9 RNP delivery	Repair template type/name	Repair template concentration in Cas9 RNP / donor mix (μM)	Repair template left/right homology arms (bp)	crRNA name (polarity compared to the gene to edit)	Tagging position (relative to Cas9 cut, bp)	Assay	% Efficiency	Average % Efficiency (+/- Standard Deviation)	Cas9 RNP / Donor mix	Procedure	Figure / Table
Lamin A/C	eGFP	HEK293T	Nucleofection	PCR 1743/1744 (on pAP1716) or PCR 1618/1619 (on pAP1698)	0.33	33/33	1629 (S)	Nt (cut)	Cytometer	14.9 + 14.4 + 19.4 + 18.1 + 16.6 + 11.0	15.7 (+/-3.0, n=6)	6.5μM crRNA and 6.5μM tracrRNA, 1.6μg/μl of Cas9, 10.4% Glycerol, 131mM KCl, 1mM MgCl2, 5.2mM HEPES pH7.4, and repair donor	Nucleofection with Amaxa 2b and program A023. 80μl of cells in solution V (800000 cells), with 40μl of Cas9 RNP / Donor added	Table 1 / Figure 4
Lamin A/C	eGFP	HEK293T	Nucleofection	PCR 1743/1744 (on pAP1716)	0.41	33/33	1629 (S)	Nt (cut)	Cytometer	15.2 + 14.1	14.7 (+/-0.8, n=2)	6.5μM crRNA and 6.5μM tracrRNA, 1.6μg/μl of Cas9, 10.4% Glycerol, 131mM KCl, 1mM MgCl2, 5.2mM HEPES pH7.4, and repair donor	Nucleofection with Amaxa 2b and program A023. 80μl of cells in solution V (800000 cells), with 40μl of Cas9 RNP / Donor added	Figure 4
Lamin A/C	eGFP	HEK293T	Nucleofection	PCR 1743/1744 (on pAP1716)	0.16	33/33	1629 (S)	Nt (cut)	Cytometer	12.3 + 9.4	10.9 (+/-2.1, n=2)	6.5μM crRNA and 6.5μM tracrRNA, 1.6μg/μl of Cas9, 10.4% Glycerol, 131mM KCl, 1mM MgCl2, 5.2mM HEPES pH7.4, and repair donor	Nucleofection with Amaxa 2b and program A023. 80μl of cells in solution V (800000 cells), with 40μl of Cas9 RNP / Donor added	Figure 4
Lamin A/C	eGFP	HEK293T	Nucleofection	PCR 1743/1744 (on pAP1716)	0.03	33/33	1629 (S)	Nt (cut)	Cytometer	6.4 + 4.3	5.4 (+/-1.5, n=2)	6.5μM crRNA and 6.5μM tracrRNA, 1.6μg/μl of Cas9, 10.4% Glycerol, 131mM KCl, 1mM MgCl2, 5.2mM HEPES pH7.4, and repair donor	Nucleofection with Amaxa 2b and program A023. 80μl of cells in solution V (800000 cells), with 40μl of Cas9 RNP / Donor added	Figure 4
Lamin A/C	eGFP	HEK293T	Nucleofection	PCR 1630/832 (on pAP1698)	0.33	0/0	1629 (S)	Nt (cut)	Cytometer	0.5 + 2.3 + 0.7	1.2 (+/-1.0, n=3)	6.5μM crRNA and 6.5μM tracrRNA, 1.6μg/μl of Cas9, 10.4% Glycerol, 131mM KCl, 1mM MgCl2, 5.2mM HEPES pH7.4, and repair donor	Nucleofection with Amaxa 2b and program A023. 80μl of cells in solution V (800000 cells), with 40μl of Cas9 RNP / Donor added	Table 1 / Figure 4
Rab11	eGFP	HEK293T	Nucleofection	PCR 1936/1937 (on pAP1698)	0.33	33/33	1648 (AS)	Nt (cut)	Cytometer	20.4 + 10.7	15.6 (+/-6.9, n=2)	6.5μM crRNA and 6.5μM tracrRNA, 1.6μg/μl of Cas9, 10.4% Glycerol, 131mM KCl, 1mM MgCl2, 5.2mM HEPES pH7.4, and repair donor	Nucleofection with Amaxa 2b and program A023. 80μl of cells in solution V (800000 cells), with 40μl of Cas9 RNP / Donor added	Table 1 / Figure 5
Rab11	eGFP	HEK293T	Nucleofection	PCR 1630/832 (on pAP1698)	0.33	0/0	1648 (AS)	Nt (cut)	Cytometer	0.7 + 0.6	0.7 (+/-0.1, n=2)	6.5μM crRNA and 6.5μM tracrRNA, 1.6μg/μl of Cas9, 10.4% Glycerol, 131mM KCl, 1mM MgCl2, 5.2mM HEPES pH7.4, and repair donor	Nucleofection with Amaxa 2b and program A023. 80μl of cells in solution V (800000 cells), with 40μl of Cas9 RNP / Donor added	Table 1 / Figure 5
Nup35	eGFP	HEK293T	Nucleofection	PCR 1657/1658 (on pAP1698)	0.33	33/33	1656 (S)	Ct (-13)	Cytometer	5.0 + 5.9	5.5 (+/-0.6, n=2)	6.5μM crRNA and 6.5μM tracrRNA, 1.6μg/μl of Cas9, 10.4% Glycerol, 131mM KCl, 1mM MgCl2, 5.2mM HEPES pH7.4, and repair donor	Nucleofection with Amaxa 2b and program A023. 80μl of cells in solution V (800000 cells), with 40μl of Cas9 RNP / Donor added	Table 1 / Figure 5
Nup35	eGFP	HEK293T	Nucleofection	PCR 1630/832 (on pAP1698)	0.33	0/0	1656 (S)	Ct (cut)	Cytometer	1	1.0 (n=1)	6.5μM crRNA and 6.5μM tracrRNA, 1.6μg/μl of Cas9, 10.4% Glycerol, 131mM KCl, 1mM MgCl2, 5.2mM HEPES pH7.4, and repair donor	Nucleofection with Amaxa 2b and program A023. 80μl of cells in solution V (800000 cells), with 40μl of Cas9 RNP / Donor added	Table 1
CBX1	eGFP	HEK293T	Nucleofection	PCR 1650/1651 (on pAP1698)	0.33	35/35	1646 (S)	Nt (+3)	Cytometer	5.0 + 4.0	4.5 (+/-0.7, n=2)	6.5μM crRNA and 6.5μM tracrRNA, 1.6μg/μl of Cas9, 10.4% Glycerol, 131mM KCl, 1mM MgCl2, 5.2mM HEPES pH7.4, and repair donor	Nucleofection with Amaxa 2b and program A023. 80μl of cells in solution V (800000 cells), with 40μl of Cas9 RNP / Donor added	Table 1 / Figure 5
CBX1	eGFP	HEK293T	Nucleofection	PCR 1630/832 (on pAP1698)	0.33	0/0	1646 (S)	Nt (cut)	Cytometer	0.9	0.9 (n=1)	6.5μM crRNA and 6.5μM tracrRNA, 1.6μg/μl of Cas9, 10.4% Glycerol, 131mM KCl, 1mM MgCl2, 5.2mM HEPES pH7.4, and repair donor	Nucleofection with Amaxa 2b and program A023. 80μl of cells in solution V (800000 cells), with 40μl of Cas9 RNP / Donor added	Table 1
Sec61B	eGFP	HEK293T	Nucleofection	PCR 1654/1655 (on pAP1698)	0.21	33/35	1647 (S)	Nt (+1)	Cytometer	2.0 + 3.1	2.6 (+/-0.8, n=2)	6.5μM crRNA and 6.5μM tracrRNA, 1.6μg/μl of Cas9, 10.4% Glycerol, 131mM KCl, 1mM MgCl2, 5.2mM HEPES pH7.4, and repair donor	Nucleofection with Amaxa 2b and program A023. 80μl of cells in solution V (800000 cells), with 40μl of Cas9 RNP / Donor added	Table 1 / Figure 5
Sec61B	eGFP	HEK293T	Nucleofection	PCR 1630/832 (on pAP1698)	0.21	0/0	1647 (S)	Nt (cut)	Cytometer	0.6	0.6 (n=1)	6.5μM crRNA and 6.5μM tracrRNA, 1.6μg/μl of Cas9, 10.4% Glycerol, 131mM KCl, 1mM MgCl2, 5.2mM HEPES pH7.4, and repair donor	Nucleofection with Amaxa 2b and program A023. 80μl of cells in solution V (800000 cells), with 40μl of Cas9 RNP / Donor added	Table 1
SMC3	eGFP	HEK293T	Nucleofection	PCR 1554/1555 (on pAP1698)	0.33	37/38	1553 (AS)	Ct (+5)	Cytometer	22.0 + 9.2 + 15.3	15.5 (+/-6.4, n=3)	6.5μM crRNA and 6.5μM tracrRNA, 1.6μg/μl of Cas9, 10.4% Glycerol, 131mM KCl, 1mM MgCl2, 5.2mM HEPES pH7.4, and repair donor	Nucleofection with Amaxa 2b and program A023. 80μl of cells in solution V (800000 cells), with 40μl of Cas9 RNP / Donor added	Table 1 / Figure 5
Lamin A/C	eGFP	HEK293T	Nucleofection	gBlock 3040	0.05	33/33	1629 (S)	Nt (cut)	Cytometer	6.5 + 4.0	5.3 (+/-1.8, n=2)	8.1μM crRNA and 8.1μM tracrRNA, 2μg/μl of Cas9, 13% Glycerol, 131mM KCl, 1.25mM MgCl2, 6.5mM HEPES pH7.4, and repair donor	Nucleofection with Amaxa 2b and program A023. 80μl of cells in solution V (800000 cells), with 40μl of Cas9 RNP / Donor added	Table 1 / Figure 5
Lamin A/C	eGFP	HEK293T	Nucleofection	gBlock 3192	0.04	101/103	1629 (S)	Nt (cut)	Cytometer	5.1	5.1 (n=1)	8.1μM crRNA and 8.1μM tracrRNA, 2μg/μl of Cas9, 13% Glycerol, 131mM KCl, 1.25mM MgCl2, 6.5mM HEPES pH7.4, and repair donor	Nucleofection with Amaxa 2b and program A023. 80μl of cells in solution V (800000 cells), with 40μl of Cas9 RNP / Donor added	Table 1 / Figure 5
Lamin A/C	eGFP	HEK293T	Nucleofection	gBlock 3257	0.05	0/0	1629 (S)	Nt (cut)	Cytometer	0.3	0.3 (n=1)	8.1μM crRNA and 8.1μM tracrRNA, 2μg/μl of Cas9, 13% Glycerol, 131mM KCl, 1.25mM MgCl2, 6.5mM HEPES pH7.4, and repair donor	Nucleofection with Amaxa 2b and program A023. 80μl of cells in solution V (800000 cells), with 40μl of Cas9 RNP / Donor added	Table 1
VIM	eGFP	HEK293T	Nucleofection	gBlock 3322	0.05	39/39	3313 (AS)	Nt (+5)	Cytometer	5.9	5.9 (n=1)	8.1μM crRNA and 8.1μM tracrRNA, 2μg/μl of Cas9, 13% Glycerol, 131mM KCl, 1.25mM MgCl2, 6.5mM HEPES pH7.4, and repair donor	Nucleofection with Amaxa 2b and program A023. 80μl of cells in solution V (800000 cells), with 40μl of Cas9 RNP / Donor added	Table 1 / Figure 5
MAPRE1	eGFP	HEK293T	Nucleofection	gBlock 3321	0.05	38/39	3312 (AS)	Nt (+12)	Cytometer	1.7	1.7 (n=1)	8.1μM crRNA and 8.1μM tracrRNA, 2μg/μl of Cas9, 13% Glycerol, 131mM KCl, 1.25mM MgCl2, 6.5mM HEPES pH7.4, and repair donor	Nucleofection with Amaxa 2b and program A023. 80μl of cells in solution V (800000 cells), with 40μl of Cas9 RNP / Donor added	Table 1 / Figure 5
HIST2H2BE	eGFP	HEK293T	Nucleofection	gBlock 3320	0.05	39/39	3311 (AS)	Ct (+1)	Cytometer	1.3	1.3 (n=1)	8.1μM crRNA and 8.1μM tracrRNA, 2μg/μl of Cas9, 13% Glycerol, 131mM KCl, 1.25mM MgCl2, 6.5mM HEPES pH7.4, and repair donor	Nucleofection with Amaxa 2b and program A023. 80μl of cells in solution V (800000 cells), with 40μl of Cas9 RNP / Donor added	Table 1 / Figure 5
G3BP1	eGFP	HEK293T	Nucleofection	gBlock 3319	0.05	36/36	3310 (S)	Nt (-1)	Cytometer	6.2	6.2 (n=1)	8.1μM crRNA and 8.1μM tracrRNA, 2μg/μl of Cas9, 13% Glycerol, 131mM KCl, 1.25mM MgCl2, 6.5mM HEPES pH7.4, and repair donor	Nucleofection with Amaxa 2b and program A023. 80μl of cells in solution V (800000 cells), with 40μl of Cas9 RNP / Donor added	Table 1
ACTB	eGFP	HEK293T	Nucleofection	gBlock 3318	0.05	38/38	3314 (S)	Nt (+5)	Cytometer	4	4.0 (n=1)	8.1μM crRNA and 8.1μM tracrRNA, 2μg/μl of Cas9, 13% Glycerol, 131mM KCl, 1.25mM MgCl2, 6.5mM HEPES pH7.4, and repair donor	Nucleofection with Amaxa 2b and program A023. 80μl of cells in solution V (800000 cells), with 40μl of Cas9 RNP / Donor added	Table 1 / Figure 5
ARL6IP1	eGFP	HEK293T	Nucleofection	gBlock 3317	0.05	39/39	3309 (S)	Nt (-1)	Cytometer	3	3.0 (n=1)	8.1μM crRNA and 8.1μM tracrRNA, 2μg/μl of Cas9, 13% Glycerol, 131mM KCl, 1.25mM MgCl2, 6.5mM HEPES pH7.4, and repair donor	Nucleofection with Amaxa 2b and program A023. 80μl of cells in solution V (800000 cells), with 40μl of Cas9 RNP / Donor added	Table 1
Rab11A + Lamin A/C	eGFP + mCherry	HEK293T	Nucleofection	PCR 1840/1841 (on pAP1791) + PCR 1873/1874 (on pAP1836) or PCR 1840/1841 (on pAP1791) + PCR 1875/1876 (on pAP1837)	0.10 + 0.10	33/33 + 33/33	1648 (AS) + 1629 (S)	Nt (-11) + Nt (cut)	Microscope	% cells eGFP::Rab11 only=8.7 + 9.9; % cells mCherry::Lamin A/C only= 7.9 + 6.1; % cells eGFP::Rab11 and mCherry::Lamin A/C= 0.9 + 0.3; % cells containing any eGFP::Lamin A/C or mCherry::Rab11= 0.9 + 0.8	% cells eGFP::Rab11 only=9.3 (+/-0.8, n=2); % cells mCherry::Lamin A/C only= 7.0 (+/-1.3, n=2); % cells eGFP::Rab11 and mCherry::Lamin A/C= 0.6 (+/-0.4, n=2); % cells containing any eGFP::Lamin A/C or mCherry::Rab11= 0.9 (+/-0.1, n=2)	3.2μM + 3.2μM crRNAs and 6.5μM tracrRNA, 1.6μg/μl of Cas9, 10.4% Glycerol, 131mM KCl, 1mM MgCl2, 5.2mM HEPES pH7.4, and repair donors	Nucleofection with Amaxa 2b and program A023. 80μl of cells in solution V (800000 cells), with 40μl of Cas9 RNP / Donor added	Figure 9
Lamin A/C	eGFP	U2OS	Nucleofection	PCR 1743/1744 (on pAP1716)	0.33	33/33	1629 (S)	Nt (cut)	Cytometer	1.5 + 3.1 + 0.6	1.7 (+/-1.3, n=3)	6.5μM crRNA and 6.5μM tracrRNA, 1.6μg/μl of Cas9, 10.4% Glycerol, 131mM KCl, 1mM MgCl2, 5.2mM HEPES pH7.4, and repair donor	Nucleofection with Amaxa 2b and program X001. 80μl of cells in solution V (800000 cells), with 40μl of Cas9 RNP / Donor added	Table 1 / Figure 6
Lamin A/C	eGFP	U2OS	Nucleofection	PCR 1630/832 (on pAP1698)	0.33	0/0	1629 (S)	Nt (cut)	Cytometer	0.3 + 0.0	0.2 (+/-0.2, n=2)	6.5μM crRNA and 6.5μM tracrRNA, 1.6μg/μl of Cas9, 10.4% Glycerol, 131mM KCl, 1mM MgCl2, 5.2mM HEPES pH7.4, and repair donor	Nucleofection with Amaxa 2b and program X001. 80μl of cells in solution V (800000 cells), with 40μl of Cas9 RNP / Donor added	Table 1 / Figure 6
Rab11	eGFP	U2OS	Nucleofection	PCR 1936/1937 (on pAP1698)	0.33	33/33	1648 (AS)	Nt (cut)	Cytometer	1.0 + 0.8 + 1.2	1.0 (+/-0.2, n=3)	6.5μM crRNA and 6.5μM tracrRNA, 1.6μg/μl of Cas9, 10.4% Glycerol, 131mM KCl, 1mM MgCl2, 5.2mM HEPES pH7.4, and repair donor	Nucleofection with Amaxa 2b and program X001. 80μl of cells in solution V (800000 cells), with 40μl of Cas9 RNP / Donor added	Table 1 / Figure 6
Rab11	eGFP	U2OS	Nucleofection	PCR 1630/832 (on pAP1698)	0.33	0/0	1648 (AS)	Nt (cut)	Cytometer	0.0 + 0.1 + 0.4	0.2 (+/-0.2, n=3)	6.5μM crRNA and 6.5μM tracrRNA, 1.6μg/μl of Cas9, 10.4% Glycerol, 131mM KCl, 1mM MgCl2, 5.2mM HEPES pH7.4, and repair donor	Nucleofection with Amaxa 2b and program X001. 80μl of cells in solution V (800000 cells), with 40μl of Cas9 RNP / Donor added	Table 1 / Figure 6
Lamin A/C	eGFP	U2OS	Nucleofection	gBlock 3370	0.05	29/29	1629 (S)	Nt (cut)	Cytometer	0.224688	0.2 (n=1)	8.1μM crRNA and 8.1μM tracrRNA, 2μg/μl of Cas9, 13% Glycerol, 131mM KCl, 1.25mM MgCl2, 6.5mM HEPES pH7.4, and repair donor	Nucleofection with Amaxa 2b and program X001. 80μl of cells in solution V (800000 cells), with 40μl of Cas9 RNP / Donor added	Table 1
HIST2H2BE	eGFP	U2OS	Nucleofection	gBlock 3320	0.05	39/39	3311 (AS)	Ct (+1)	Cytometer	0.234776	0.2 (n=1)	8.1μM crRNA and 8.1μM tracrRNA, 2μg/μl of Cas9, 13% Glycerol, 131mM KCl, 1.25mM MgCl2, 6.5mM HEPES pH7.4, and repair donor	Nucleofection with Amaxa 2b and program X001. 80μl of cells in solution V (800000 cells), with 40μl of Cas9 RNP / Donor added	Table 1
VIM	eGFP	U2OS	Nucleofection	gBlock 3381	0.05	29/41	3313 (AS)	Nt (+5)	Cytometer	0.405022	0.4 (n=1)	8.1μM crRNA and 8.1μM tracrRNA, 2μg/μl of Cas9, 13% Glycerol, 131mM KCl, 1.25mM MgCl2, 6.5mM HEPES pH7.4, and repair donor	Nucleofection with Amaxa 2b and program X001. 80μl of cells in solution V (800000 cells), with 40μl of Cas9 RNP / Donor added	Table 1
MAPRE1	eGFP	U2OS	Nucleofection	gBlock 3321	0.05	38/39	3312 (AS)	Nt (+12)	Cytometer	0.109051	0.1 (n=1)	8.1μM crRNA and 8.1μM tracrRNA, 2μg/μl of Cas9, 13% Glycerol, 131mM KCl, 1.25mM MgCl2, 6.5mM HEPES pH7.4, and repair donor	Nucleofection with Amaxa 2b and program X001. 80μl of cells in solution V (800000 cells), with 40μl of Cas9 RNP / Donor added	Table 1
Lamin A/C	eGFP	DLD1	Nucleofection	PCR 1743/1744 (on pAP1716)	0.33	33/33	1629 (S)	Nt (cut)	Cytometer	0.4 + 0.5 + 0.0	0.3 (+/-0.3, n=3)	6.5μM crRNA and 6.5μM tracrRNA, 1.6μg/μl of Cas9, 10.4% Glycerol, 131mM KCl, 1mM MgCl2, 5.2mM HEPES pH7.4, and repair donor	Nucleofection with Amaxa 2b and program A023. 80μl of cells in solution V (800000 cells), with 40μl of Cas9 RNP / Donor added	Table 1 / Figure 6
Lamin A/C	eGFP	DLD1	Nucleofection	PCR 1630/832 (on pAP1698)	0.33	0/0	1629 (S)	Nt (cut)	Cytometer	0.1 + 0.0	0.1 (+/-0.1, n=2)	6.5μM crRNA and 6.5μM tracrRNA, 1.6μg/μl of Cas9, 10.4% Glycerol, 131mM KCl, 1mM MgCl2, 5.2mM HEPES pH7.4, and repair donor	Nucleofection with Amaxa 2b and program A023. 80μl of cells in solution V (800000 cells), with 40μl of Cas9 RNP / Donor added	Table 1 / Figure 6
Rab11	eGFP	DLD1	Nucleofection	PCR 1936/1937 (on pAP1698)	0.33	33/33	1648 (AS)	Nt (cut)	Cytometer	0.5 + 0.2	0.4 (+/-0.2, n=2)	6.5μM crRNA and 6.5μM tracrRNA, 1.6μg/μl of Cas9, 10.4% Glycerol, 131mM KCl, 1mM MgCl2, 5.2mM HEPES pH7.4, and repair donor	Nucleofection with Amaxa 2b and program A023. 80μl of cells in solution V (800000 cells), with 40μl of Cas9 RNP / Donor added	Table 1 / Figure 6
Rab11	eGFP	DLD1	Nucleofection	PCR 1630/832 (on pAP1698)	0.33	0/0	1648 (AS)	Nt (cut)	Cytometer	0.0 + 0.0	0.0 (+/-0.0, n=2)	6.5μM crRNA and 6.5μM tracrRNA, 1.6μg/μl of Cas9, 10.4% Glycerol, 131mM KCl, 1mM MgCl2, 5.2mM HEPES pH7.4, and repair donor	Nucleofection with Amaxa 2b and program A023. 80μl of cells in solution V (800000 cells), with 40μl of Cas9 RNP / Donor added	Table 1 / Figure 6
Lamin A/C	eGFP	DLD1	Nucleofection	gBlock 3370	0.05	29/29	1629 (S)	Nt (cut)	Cytometer	0.272044	0.3 (n=1)	8.1μM crRNA and 8.1μM tracrRNA, 2μg/μl of Cas9, 13% Glycerol, 131mM KCl, 1.25mM MgCl2, 6.5mM HEPES pH7.4, and repair donor	Nucleofection with Amaxa 2b and program A023. 80μl of cells in solution V (800000 cells), with 40μl of Cas9 RNP / Donor added	Table 1
ACTB	eGFP	DLD1	Nucleofection	gBlock 3318	0.05	38/38	3314 (S)	Nt (+5)	Cytometer	0.579004	0.6 (n=1)	8.1μM crRNA and 8.1μM tracrRNA, 2μg/μl of Cas9, 13% Glycerol, 131mM KCl, 1.25mM MgCl2, 6.5mM HEPES pH7.4, and repair donor	Nucleofection with Amaxa 2b and program A023. 80μl of cells in solution V (800000 cells), with 40μl of Cas9 RNP / Donor added	Table 1
ARL6IP1	eGFP	DLD1	Nucleofection	gBlock 3317	0.05	39/39	3309 (S)	Nt (-1)	Cytometer	0.49505	0.5 (n=1)	8.1μM crRNA and 8.1μM tracrRNA, 2μg/μl of Cas9, 13% Glycerol, 131mM KCl, 1.25mM MgCl2, 6.5mM HEPES pH7.4, and repair donor	Nucleofection with Amaxa 2b and program A023. 80μl of cells in solution V (800000 cells), with 40μl of Cas9 RNP / Donor added	Table 1
G3BP1	eGFP	DLD1	Nucleofection	gBlock 3319	0.05	36/36	3310 (S)	Nt (-1)	Cytometer	0.125606	0.1 (n=1)	8.1μM crRNA and 8.1μM tracrRNA, 2μg/μl of Cas9, 13% Glycerol, 131mM KCl, 1.25mM MgCl2, 6.5mM HEPES pH7.4, and repair donor	Nucleofection with Amaxa 2b and program A023. 80μl of cells in solution V (800000 cells), with 40μl of Cas9 RNP / Donor added	Table 1
Lamin A/C	eGFP	HEK293T	Lipofection	PCR 1743/1744 (on pAP1716)	0.41	33/33	1629 (S)	Nt (cut)	Cytometer	8.9 + 6.4 + 6.4 + 5.6	6.8 (+/-1.4, n=4)	6.5μM crRNA and 6.5μM tracrRNA, 1.6μg/μl of Cas9, 10.4% Glycerol, 131mM KCl, 1mM MgCl2, 5.2mM HEPES pH7.4, and repair donor	Lipofection of cells in 2ml of culture media, with 200μl of 1X lipofection buffer containing 4μl of Cas9 RNP / Donor and 5μl of Lipojet reagent	Table 2 / Figure 4
Lamin A/C	eGFP	HEK293T	Lipofection	PCR 1743/1744 (on pAP1716)	0.33	33/33	1629 (S)	Nt (cut)	Cytometer	6.9 + 5.9	6.4 (+/-0.7, n=2)	6.5μM crRNA and 6.5μM tracrRNA, 1.6μg/μl of Cas9, 10.4% Glycerol, 131mM KCl, 1mM MgCl2, 5.2mM HEPES pH7.4, and repair donor	Lipofection of cells in 2ml of culture media, with 200μl of 1X lipofection buffer containing 4μl of Cas9 RNP / Donor and 5μl of Lipojet reagent	Figure 4
Lamin A/C	eGFP	HEK293T	Lipofection	PCR 1743/1744 (on pAP1716)	0.16	33/33	1629 (S)	Nt (cut)	Cytometer	4.7 + 4.1	4.4 (+/-0.4, n=2)	6.5μM crRNA and 6.5μM tracrRNA, 1.6μg/μl of Cas9, 10.4% Glycerol, 131mM KCl, 1mM MgCl2, 5.2mM HEPES pH7.4, and repair donor	Lipofection of cells in 2ml of culture media, with 200μl of 1X lipofection buffer containing 4μl of Cas9 RNP / Donor and 5μl of Lipojet reagent	Figure 4
Lamin A/C	eGFP	HEK293T	Lipofection	PCR 1743/1744 (on pAP1716)	0.04	33/33	1629 (S)	Nt (cut)	Cytometer	1.6 + 1.9	1.8 (+/-0.2, n=2)	6.5μM crRNA and 6.5μM tracrRNA, 1.6μg/μl of Cas9, 10.4% Glycerol, 131mM KCl, 1mM MgCl2, 5.2mM HEPES pH7.4, and repair donor	Lipofection of cells in 2ml of culture media, with 200μl of 1X lipofection buffer containing 4μl of Cas9 RNP / Donor and 5μl of Lipojet reagent	Figure 4
Lamin A/C	eGFP	HEK293T	Lipofection	PCR 1630/832 (on pAP1698)	0.41	0/0	1629 (S)	Nt (cut)	Cytometer	1.2 + 1.1	1.2 (+/-0.1, n=2)	6.5μM crRNA and 6.5μM tracrRNA, 1.6μg/μl of Cas9, 10.4% Glycerol, 131mM KCl, 1mM MgCl2, 5.2mM HEPES pH7.4, and repair donor	Lipofection of cells in 2ml of culture media, with 200μl of 1X lipofection buffer containing 4μl of Cas9 RNP / Donor and 5μl of Lipojet reagent	Table 2 / Figure 4
Rab11	eGFP	HEK293T	Lipofection	PCR 1936/1937 (on pAP1698)	0.41	33/33	1648 (AS)	Nt (cut)	Cytometer	8.6 + 6.8	7.7 (+/-1.3, n=2)	6.5μM crRNA and 6.5μM tracrRNA, 1.6μg/μl of Cas9, 10.4% Glycerol, 131mM KCl, 1mM MgCl2, 5.2mM HEPES pH7.4, and repair donor	Lipofection of cells in 2ml of culture media, with 200μl of 1X lipofection buffer containing 4μl of Cas9 RNP / Donor and 5μl of Lipojet reagent	Table 2 / Figure 5
Rab11	eGFP	HEK293T	Lipofection	PCR 1630/832 (on pAP1698)	0.41	0/0	1648 (AS)	Nt (cut)	Cytometer	0.8 + 0.3	0.6 (+/-0.4, n=2)	6.5μM crRNA and 6.5μM tracrRNA, 1.6μg/μl of Cas9, 10.4% Glycerol, 131mM KCl, 1mM MgCl2, 5.2mM HEPES pH7.4, and repair donor	Lipofection of cells in 2ml of culture media, with 200μl of 1X lipofection buffer containing 4μl of Cas9 RNP / Donor and 5μl of Lipojet reagent	Table 2 / Figure 5
Nup35	eGFP	HEK293T	Lipofection	PCR 1657/1658 (on pAP1698)	0.39	33/33	1656 (S)	Ct (-13)	Cytometer	1.3	1.3 (n=1)	6.5μM crRNA and 6.5μM tracrRNA, 1.6μg/μl of Cas9, 10.4% Glycerol, 131mM KCl, 1mM MgCl2, 5.2mM HEPES pH7.4, and repair donor	Lipofection of cells in 2ml of culture media, with 200μl of 1X lipofection buffer containing 4μl of Cas9 RNP / Donor and 5μl of Lipojet reagent	Table 2 / Figure 5
CBX1	eGFP	HEK293T	Lipofection	PCR 1650/1651 (on pAP1698)	0.39	35/35	1646 (S)	Nt (+3)	Cytometer	3.1833	3.2 (n=1)	6.5μM crRNA and 6.5μM tracrRNA, 1.6μg/μl of Cas9, 10.4% Glycerol, 131mM KCl, 1mM MgCl2, 5.2mM HEPES pH7.4, and repair donor	Lipofection of cells in 2ml of culture media, with 200μl of 1X lipofection buffer containing 4μl of Cas9 RNP / Donor and 5μl of Lipojet reagent	Table 2 / Figure 5
ACTB	eGFP	HEK293T	Lipofection	PCR 3303/3304 (on pAP1698)	0.41	36/35	3302 (S)	Ct (-1)	Cytometer	7.7 + 7.1	7.4 (+/-0.4, n=2)	6.5μM crRNA and 6.5μM tracrRNA, 1.6μg/μl of Cas9, 10.4% Glycerol, 131mM KCl, 1mM MgCl2, 5.2mM HEPES pH7.4, and repair donor	Lipofection of cells in 2ml of culture media, with 200μl of 1X lipofection buffer containing 4μl of Cas9 RNP / Donor and 5μl of Lipojet reagent	Table 2
TUBG1	eGFP	HEK293T	Lipofection	PCR 3305/3306 (on pAP1698)	0.36	33/33	3300 (S)	Ct (-7)	Cytometer	0.8 + 0.6	0.7 (+/-0.1, n=2)	6.5μM crRNA and 6.5μM tracrRNA, 1.6μg/μl of Cas9, 10.4% Glycerol, 131mM KCl, 1mM MgCl2, 5.2mM HEPES pH7.4, and repair donor	Lipofection of cells in 2ml of culture media, with 200μl of 1X lipofection buffer containing 4μl of Cas9 RNP / Donor and 5μl of Lipojet reagent	Table 2
SMC3	eGFP	HEK293T	Lipofection	PCR 1554/1555 (on pAP1698)	0.41	37/38	1553 (AS)	Ct (+5)	Cytometer	6.8 + 2.8	4.8 (+/-2.8, n=2)	6.5μM crRNA and 6.5μM tracrRNA, 1.6μg/μl of Cas9, 10.4% Glycerol, 131mM KCl, 1mM MgCl2, 5.2mM HEPES pH7.4, and repair donor	Lipofection of cells in 2ml of culture media, with 200μl of 1X lipofection buffer containing 4μl of Cas9 RNP / Donor and 5μl of Lipojet reagent	Table 2 / Figure 5
Lamin A/C	eGFP	HEK293T	Lipofection	gBlock 3040	0.41	33/33	1629 (S)	Nt (cut)	Cytometer	6.0 + 0.0 + 1.1	2.4 (+/-3.2, n=3)	6.5μM crRNA and 6.5μM tracrRNA, 1.6μg/μl of Cas9, 10.4% Glycerol, 131mM KCl, 1mM MgCl2, 5.2mM HEPES pH7.4, and repair donor	Lipofection of cells in 2ml of culture media, with 200μl of 1X lipofection buffer containing 4μl of Cas9 RNP / Donor and 5μl of Lipojet reagent	Table 2 / Figure 5
Lamin A/C	eGFP	HEK293T	Lipofection	gBlock 3192	0.35	101/103	1629 (S)	Nt (cut)	Cytometer	8.1 + 1.7 + 1.8	3.9 (+/-3.7, n=3)	6.5μM crRNA and 6.5μM tracrRNA, 1.6μg/μl of Cas9, 10.4% Glycerol, 131mM KCl, 1mM MgCl2, 5.2mM HEPES pH7.4, and repair donor	Lipofection of cells in 2ml of culture media, with 200μl of 1X lipofection buffer containing 4μl of Cas9 RNP / Donor and 5μl of Lipojet reagent	Table 2 / Figure 5
Lamin A/C	eGFP	HEK293T	Lipofection	gBlock 3257	0.22	0/0	1629 (S)	Nt (cut)	Cytometer	0.8	0.8 (n=1)	6.5μM crRNA and 6.5μM tracrRNA, 1.6μg/μl of Cas9, 10.4% Glycerol, 131mM KCl, 1mM MgCl2, 5.2mM HEPES pH7.4, and repair donor	Lipofection of cells in 2ml of culture media, with 200μl of 1X lipofection buffer containing 4μl of Cas9 RNP / Donor and 5μl of Lipojet reagent	Table 2
Nup35	eGFP	HEK293T	Lipofection	gBlock 3336	0.4	33/33	1656 (S)	Ct (-13)	Cytometer	0.741392	0.7 (n=1)	6.5μM crRNA and 6.5μM tracrRNA, 1.6μg/μl of Cas9, 10.4% Glycerol, 131mM KCl, 1mM MgCl2, 5.2mM HEPES pH7.4, and repair donor	Lipofection of cells in 2ml of culture media, with 200μl of 1X lipofection buffer containing 4μl of Cas9 RNP / Donor and 5μl of Lipojet reagent	Table 2 / Figure 5
Nup35	eGFP	HEK293T	Lipofection	gBlock 3338	0.37	64/68	1656 (S)	Ct (-13)	Cytometer	0.10926	0.1 (n=1)	6.5μM crRNA and 6.5μM tracrRNA, 1.6μg/μl of Cas9, 10.4% Glycerol, 131mM KCl, 1mM MgCl2, 5.2mM HEPES pH7.4, and repair donor	Lipofection of cells in 2ml of culture media, with 200μl of 1X lipofection buffer containing 4μl of Cas9 RNP / Donor and 5μl of Lipojet reagent	Table 2 / Figure 5
CBX1	eGFP	HEK293T	Lipofection	gBlock 3337	0.41	35/35	1646 (S)	Nt (+3)	Cytometer	0.371895	0.4 (n=1)	6.5μM crRNA and 6.5μM tracrRNA, 1.6μg/μl of Cas9, 10.4% Glycerol, 131mM KCl, 1mM MgCl2, 5.2mM HEPES pH7.4, and repair donor	Lipofection of cells in 2ml of culture media, with 200μl of 1X lipofection buffer containing 4μl of Cas9 RNP / Donor and 5μl of Lipojet reagent	Table 2 / Figure 5
CBX1	eGFP	HEK293T	Lipofection	gBlock 3316	0.38	65/64	1646 (S)	Nt (+3)	Cytometer	1.1	1.1 (n=1)	6.5μM crRNA and 6.5μM tracrRNA, 1.6μg/μl of Cas9, 10.4% Glycerol, 131mM KCl, 1mM MgCl2, 5.2mM HEPES pH7.4, and repair donor	Lipofection of cells in 2ml of culture media, with 200μl of 1X lipofection buffer containing 4μl of Cas9 RNP / Donor and 5μl of Lipojet reagent	Table 2 / Figure 5
Sec61B	eGFP	HEK293T	Lipofection	gBlock 3315	0.4	40/40	1647 (S)	Nt (+4)	Cytometer	3.2	3.2 (n=1)	6.5μM crRNA and 6.5μM tracrRNA, 1.6μg/μl of Cas9, 10.4% Glycerol, 131mM KCl, 1mM MgCl2, 5.2mM HEPES pH7.4, and repair donor	Lipofection of cells in 2ml of culture media, with 200μl of 1X lipofection buffer containing 4μl of Cas9 RNP / Donor and 5μl of Lipojet reagent	Table 2 / Figure 5
Lamin A/C	eGFP + mCherry	HEK293T	Lipofection	PCR 1743/1744 (on pAP1716) + PCR 1875/1876 (on pAP1837)	0.16 + 0.16	33/33 + 33/33	1629 (S)	Nt (cut)	Microscope	% cells eGFP::Lamin A/C only=3.5 + 2.1; % cells mCherry::Lamin A/C only= 1.7 + 2.8; % cells eGFP::Lamin A/C and mCherry::Lamin A/C= 0.4 + 0.2	% cells eGFP::Lamin A/C only=2.8 (+/-1.0, n=2); % cells mCherry::Lamin A/C only= 2.3 (+/-0.8, n=2); % cells eGFP::Lamin A/C and mCherry::Lamin A/C=0.3 (+/-0.1, n=2)	6.5μM crRNA and 6.5μM tracrRNA, 1.6μg/μl of Cas9, 10.4% Glycerol, 131mM KCl, 1mM MgCl2, 5.2mM HEPES pH7.4, and repair donors	Lipofection of cells in 2ml of culture media, with 200μl of 1X lipofection buffer containing 4μl of Cas9 RNP / Donor and 5μl of Lipojet reagent	Figure 9
Lamin A/C	eGFP	U2OS	Lipofection	PCR 1743/1744 (on pAP1716)	0.41	33/33	1629 (S)	Nt (cut)	Cytometer	0.0 + 0.0 + 0.0	0.0 (+/-0.0, n=3)	6.5μM crRNA and 6.5μM tracrRNA, 1.6μg/μl of Cas9, 10.4% Glycerol, 131mM KCl, 1mM MgCl2, 5.2mM HEPES pH7.4, and repair donor	Lipofection of cells in 2ml of culture media, with 200μl of 1X lipofection buffer containing 4μl of Cas9 RNP / Donor and 5μl of Lipojet reagent	Table 2
Lamin A/C	eGFP	U2OS	Lipofection	PCR 1630/832 (on pAP1698)	0.41	0/0	1629 (S)	Nt (cut)	Cytometer	0.0 + 0.0	0.0 (+/-0.0, n=2)	6.5μM crRNA and 6.5μM tracrRNA, 1.6μg/μl of Cas9, 10.4% Glycerol, 131mM KCl, 1mM MgCl2, 5.2mM HEPES pH7.4, and repair donor	Lipofection of cells in 2ml of culture media, with 200μl of 1X lipofection buffer containing 4μl of Cas9 RNP / Donor and 5μl of Lipojet reagent	Table 2
Rab11	eGFP	U2OS	Lipofection	PCR 1936/1937 (on pAP1698)	0.41	33/33	1648 (AS)	Nt (cut)	Cytometer	0.1 + 0.1 + 0.0	0.1 (+/-0.1, n=3)	6.5μM crRNA and 6.5μM tracrRNA, 1.6μg/μl of Cas9, 10.4% Glycerol, 131mM KCl, 1mM MgCl2, 5.2mM HEPES pH7.4, and repair donor	Lipofection of cells in 2ml of culture media, with 200μl of 1X lipofection buffer containing 4μl of Cas9 RNP / Donor and 5μl of Lipojet reagent	Table 2
Rab11	eGFP	U2OS	Lipofection	PCR 1630/832 (on pAP1698)	0.41	0/0	1648 (AS)	Nt (cut)	Cytometer	0.0 + 0.0	0.0 (+/-0.0, n=2)	6.5μM crRNA and 6.5μM tracrRNA, 1.6μg/μl of Cas9, 10.4% Glycerol, 131mM KCl, 1mM MgCl2, 5.2mM HEPES pH7.4, and repair donor	Lipofection of cells in 2ml of culture media, with 200μl of 1X lipofection buffer containing 4μl of Cas9 RNP / Donor and 5μl of Lipojet reagent	Table 2
Lamin A/C	eGFP	DLD1	Lipofection	PCR 1743/1744 (on pAP1716)	0.41	33/33	1629 (S)	Nt (cut)	Cytometer	0.0 + 0.0	0.0 (+/-0.0, n=2)	6.5μM crRNA and 6.5μM tracrRNA, 1.6μg/μl of Cas9, 10.4% Glycerol, 131mM KCl, 1mM MgCl2, 5.2mM HEPES pH7.4, and repair donor	Lipofection of cells in 2ml of culture media, with 200μl of 1X lipofection buffer containing 4μl of Cas9 RNP / Donor and 5μl of Lipojet reagent	Table 2
Lamin A/C	eGFP	DLD1	Lipofection	PCR 1630/832 (on pAP1698)	0.41	0/0	1629 (S)	Nt (cut)	Cytometer	0.0 + 0.0	0.0 (+/-0.0, n=2)	6.5μM crRNA and 6.5μM tracrRNA, 1.6μg/μl of Cas9, 10.4% Glycerol, 131mM KCl, 1mM MgCl2, 5.2mM HEPES pH7.4, and repair donor	Lipofection of cells in 2ml of culture media, with 200μl of 1X lipofection buffer containing 4μl of Cas9 RNP / Donor and 5μl of Lipojet reagent	Table 2
Rab11	eGFP	DLD1	Lipofection	PCR 1936/1937 (on pAP1698)	0.41	33/33	1648 (AS)	Nt (cut)	Cytometer	0.1 + 0.0	0.1 (+/-0.1, n=2)	6.5μM crRNA and 6.5μM tracrRNA, 1.6μg/μl of Cas9, 10.4% Glycerol, 131mM KCl, 1mM MgCl2, 5.2mM HEPES pH7.4, and repair donor	Lipofection of cells in 2ml of culture media, with 200μl of 1X lipofection buffer containing 4μl of Cas9 RNP / Donor and 5μl of Lipojet reagent	Table 2
Rab11	eGFP	DLD1	Lipofection	PCR 1630/832 (on pAP1698)	0.41	0/0	1648 (AS)	Nt (cut)	Cytometer	0.0 + 0.0	0.0 (+/-0.0, n=2)	6.5μM crRNA and 6.5μM tracrRNA, 1.6μg/μl of Cas9, 10.4% Glycerol, 131mM KCl, 1mM MgCl2, 5.2mM HEPES pH7.4, and repair donor	Lipofection of cells in 2ml of culture media, with 200μl of 1X lipofection buffer containing 4μl of Cas9 RNP / Donor and 5μl of Lipojet reagent	Table 2
Summary of all the results presented in this protocol. Details about the repair donors and crRNAs can be found in Tables S2/S3. PCR donors were amplified using the plasmids (Figure 7) containing a fluorescent protein coding gene without homology arms, or from pAP1716/pAP1791 (Addgene) for some Lamin A/C or Rab11 experiments. Cas9 RNP / Donor mix also contains Tris buffer from the crRNA/tracrRNA a…
