# Supplementary material for: Rapid Tagging of Human Proteins with Fluorescent Reporters by Genome Engineering using Double-Stranded DNA Donors
Source: Curr Protoc Mol Biol. Author manuscript; Available in PMC 2020 Dec 1. (PMC6935516; doi:10.1002/cpmb.102)
Supplement: Table S2 [file NIHMS1059829-supplement-Table_S2.xlsx]

## Sheet: Table S2
Table S2: Repair donor sequences
Repair template type/name	Sequence
PCR 1554/1555	gagatggccaaagactttgtagaagatgataccacaca---CGGA-eGFP---taattggaaaatactacctactggtttgggagatgtat
PCR 1630/832 or gBlock 3257	---eGFP---
PCR 1650/1651 or gBlock 3337	gcgtcaccctttacaccagaaagctggcgggcactatg---eGFP---gggaaaaaacaaaacaagaagaaagtggaggaggt
PCR 1654/1655	gctcacccgtctgtctgcttgtctccctctacag---CGT-eGFP---cctggtccgacccccagtggcactaacgtgggatc
PCR 1657/1658 or gBlock 3336	gtatccaaagcaatggagtacatgtttggctgg---eGFP-TGA--tagaacaccaagaaggaggttgctacactaaaacagagttagc
PCR 1618/1619 or PCR 1743/1744 or gBlock 3040	gctgccaacctgccggccatggagaccccgtcc---eGFP---cagcggcgcgccacccgcagcggggcgcaggcc
PCR 1840/1841	gctcccgccctttcgctcctcggccgcgcaatg---eGFP---ggaacacgtgacgacgagtacgactacctctttaaaggtgaggc
PCR 1873/1874 or PCR 1875/1876	gctgccaacctgccggccatggagaccccgtcc---mCherry---cagcggcgcgccacccgcagcggggcgcaggcc
PCR 1936/1937	ttcgctcctcggccgcgcaatgggcacccgcga---C-eGFP-GA---cgacgagtacgactacctctttaaaggtgaggc
PCR 3303/3304	gagtccggcccctccatcgtccaccgcaaatgcttc---eGFP---taggcggactatgacttagttgcgttacaccctttc
PCR 3305/3306	ccagactacatctcctggggcacccaggagcag---eGFP-TAG--gtcccccaggacagggaccctcatctgccttactggt
Primer 1554	gagatggccaaagactttgtagaagatgataccacacacggagtgagcaagggcgaggagc
Primer 1555	atacatctcccaaaccagtaggtagtattttccaattacttgtacagctcgtccatg
Primer 1630	gtgagcaagggcgaggagc
Primer 832	cttgtacagctcgtccatg
Primer 1650	gcgtcaccctttacaccagaaagctggcgggcactatggtgagcaagggcgaggagc
Primer 1651	acctcctccactttcttcttgttttgttttttccccttgtacagctcgtccatg
Primer 1654	gctcacccgtctgtctgcttgtctccctctacagcgtgtgagcaagggcgaggagc
Primer 1655	gatcccacgttagtgccactgggggtcggaccaggcttgtacagctcgtccatg
Primer 1657	gtatccaaagcaatggagtacatgtttggctgggtgagcaagggcgaggagc
Primer 1658	gctaactctgttttagtgtagcaacctccttcttggtgttctatcacttgtacagctcgtccatg
Primer 1618	gctgccaacctgccggccatggagaccccgtccgtgagcaagggcgaggagc
Primer 1619	ggcctgcgccccgctgcgggtggcgcgccgctgcttgtacagctcgtccatg
Primer 1743	gctgccaacctgccggccatg
Primer 1744	ggcctgcgccccgctgcgg
Primer 1840	gctcccgccctttcgctc
Primer 1841	gcctcacctttaaagagg
Primer 1873	gctgccaacctgccggccatggagaccccgtccgtgagcaagggcgaggagg
Primer 1874	ggcctgcgccccgctgcgggtggcgcgccgctgcttgtacagctcgtccatg
Primer 1875	gctgccaacctgccggccatggagaccccgtccgtctctaaaggagaagaag
Primer 1876	ggcctgcgccccgctgcgggtggcgcgccgctgtttatagagttcatccattc
Primer 1936	ttcgctcctcggccgcgcaatgggcacccgcgacgtgagcaagggcgaggagc
Primer 1937	gcctcacctttaaagaggtagtcgtactcgtcgtccttgtacagctcgtccatg
Primer 3303	gagtccggcccctccatcgtccaccgcaaatgcttcgtgagcaagggcgaggagc
Primer 3304	gaaagggtgtaacgcaactaagtcatagtccgcctacttgtacagctcgtccatg
Primer 3305	ccagactacatctcctggggcacccaggagcaggtgagcaagggcgaggagc
Primer 3306	accagtaaggcagatgagggtccctgtcctgggggacctacttgtacagctcgtccatg
gBlock 3192	ctccgagcagtctctgtccttcgacccgagccccgcgccctttccgggacccctgccccgcgggcagcgctgccaacctgccggccatggagaccccgtcc---eGFP---cagcggcgcgccacccgcagcggggcgcaggccagctccactccgctgtcgcccacccgcatcacccggctgcaggagaaggaggacctgcaggagctcaatg
gBlock 3315	ctgccgcgctcacccgtctgtctgcttgtctccctctacagcct---eGFP---ggtccgacccccagtggcactaacgtgggatcctcagggc
gBlock 3316	gccctttttatttcatttatcattttagcagcgtcaccctttacaccagaaagctggcgggcactatg---eGFP---gggaaaaaacaaaacaagaagaaagtggaggaggtgctagaagaggaggaagaggaatatgtgg
gBlock 3317	gtggcctgcgcttgtagagactgcatccccgagacgatg---eGFP---gcggagggagataatcgcagcaccaacctgctggtgagtc
gBlock 3318	cctcggctcacagcgcgcccggctattctcgcagctcaccatg---TGC-eGFP---gatgatgatatcgccgcgctcgtcgtcgacaacggctc
gBlock 3319	ctcttttccccccaggttgaattgaccaaagcaatg---eGFP---gtgatggagaagcctagtcccctgctggtcgggcggg
gBlock 3320	gagggcaccaaggcggtcaccaagtacaccagctccaag---eGFP---tgagtccctgccgggacctggcgctcgctcgctcgagtcg
gBlock 3321	gcctaatgtaacacaggcccttctcttttcttcccatgctttagaagatg---TGC-eGFP---gcagtgaacgtatactcaacgtcagtgaccagtgataac
gBlock 3322	cgccaccgccgccgcccaggccatcgccaccctccgcagccatg---eGFP---tccaccaggtccgtgtcctcgtcctcctaccgcaggatg
gBlock 3338	cagacaaacgccaaaaaaagatgaaagtcttgtatccaaagcaatggagtacatgtttggctgg---eGFP-TGA---tagaacaccaagaaggaggttgctacactaaaacagagttagcagagtgctgctggttccttcggttagttatataac
gBlock 3370	ccaacctgccggccatggagaccccgtcc---eGFP---cagcggcgcgccacccgcagcggggcgca
gBlock 3381	gccgcccaggccatcgccaccctccgcagccatg---eGFP---tccaccaggtccgtgtcctcgtcctcctaccgcaggatgtt
eGFP (plasmids and gBlocks)	gtgagcaagggcgaggagctgttcaccggggtggtgcccatcctggtcgagctggacggcgacgtaaacggccacaagttcagcgtgtccggcgagggcgagggcgatgccacctacggcaagctgaccctgaagttcatctgcaccaccggcaagctgcccgtgccctggcccaccctcgtgaccaccctgacctacggcgtgcagtgcttcagccgctaccccgaccacatgaagcagcacgacttcttcaagtccgccatgcccgaaggctacgtccaggagcgcaccatcttcttcaaggacgacggcaactacaagacccgcgccgaggtgaagttcgagggcgacaccctggtgaaccgcatcgagctgaagggcatcgacttcaaggaggac…
mCherry (plasmid pAP1836)	gtgagcaagggcgaggaggataacatggccatcatcaaggagttcatgcgcttcaaggtgcacatggagggctccgtgaacggccacgagttcgagatcgagggcgagggcgagggccgcccctacgagggcacccagaccgccaagctgaaggtgaccaagggtggccccctgcccttcgcctgggacatcctgtcccctcagttcatgtacggctccaaggcctacgtgaagcaccccgccgacatccccgactacttgaagctgtccttccccgagggcttcaagtgggagcgcgtgatgaacttcgaggacggcggcgtggtgaccgtgacccaggactcctccctgcaggacggcgagttcatctacaaggtgaagctgcgcggcaccaacttc…
mCherry (alternative sequence, plasmid pAP1837)	gtctctaaaggagaagaagataatatggctatcattaaagagtttatgcgattcaaagtgcacatggaaggaagtgtcaacggccatgaattcgaaatcgaaggggaaggagaaggtcgcccctatgaaggcactcagacggcaaaacttaaggttacaaagggaggtccgcttcccttcgcgtgggatatactttctcctcagttcatgtatgggtccaaagcctacgtcaagcatccagcagacattccggattatctgaagctgtcatttcccgagggttttaaatgggaaagggtgatgaatttcgaggacgggggagttgtgaccgttacacaggattcttcccttcaggacggcgagttcatatataaagtcaagctccgagggacaaacttc…
Sequence of fluorescent reporter inserts, PCR and gBlock donors, and PCR primers used. Note that the gBlocks are ordered and the synthesis requirements can change over time.
