# Supplementary material for: Rapid Tagging of Human Proteins with Fluorescent Reporters by Genome Engineering using Double-Stranded DNA Donors
Source: Curr Protoc Mol Biol. Author manuscript; Available in PMC 2020 Dec 1. (PMC6935516; doi:10.1002/cpmb.102)
Supplement: Table S3 [file NIHMS1059829-supplement-Table_S3.xlsx]

## Sheet: Table S3
Table S3: crRNA sequences
crRNA name (polarity)	Target	Sequence (spacer)
1553 (AS)	SMC3	auuuuccaauuaaccaugug
1629 (S)	Lamin A/C	ccauggagaccccgucccag
1646 (S)	CBX1	gaaagcuggcgggcacuaug
1647 (S)	Sec61B	gcuugucucccucuacagcc
1648 (AS)	RAB11A	gguagucguacucgucgucg
1656 (S)	Nup35	cugguaguagaacaccaaga
3300 (S)	TUBG1	ccaggagcagugaguccccc
3302 (S)	ACTB	ccaccgcaaaugcuucuagg
3309 (S)	ARL6IP1	cauccccgagacgauggcgg
3310 (S)	G3BP1	auugaccaaagcaaugguga
3311 (AS)	HIST2H2BE	ggucccggcagggacucacu
3312 (AS)	MAPRE1	acugccaucuucuaaagcau
3313 (AS)	VIM	ggaccugguggacauggcug
3314 (S)	ACTB	gcuauucucgcagcucacca
Commercial providers may have different variations of the crRNA repeat sequence and tracrRNA. Published (Jinek et al., 2012) spyCas9 crRNA repeat sequence (GUUUUAGAGCUAUGCUGUUUUG) and spyCas9 tracrRNA sequence (GGAACCAUUCAAAACAGCAUAGCAAGUUAAAAUAAGGCUAGUCCGUUAUCAACUUGAAAAAGUGGCACCGAGUCGGUGCUUUUUUU).
